# Supplementary material for: Genomic Insights and Inactivation Strategies for Lactiplantibacillus plantarum Postbiotics Production
Source: Foods. 2026 Jun 14;15(12):2148. doi: 10.3390/foods15122148 (PMC13298353; doi:10.3390/foods15122148)
Supplement: Supplementary file 1 [file foods-15-02148-s001.zip]

Archive with 1 entries (1 files):
- foods-4309864-supplementary.pdf
